# Supplementary material for: Bacteriophage Effectively Rescues Pneumonia Caused by Prevalent Multidrug-Resistant Klebsiella pneumoniae in the Early Stage
Source: Microbiol Spectr. 2022 Sep 27;10(5):e02358-22. doi: 10.1128/spectrum.02358-22 (PMC9602770; doi:10.1128/spectrum.02358-22)
Supplement: Supplemental file 1 — Supplemental material. Download spectrum.02358-22-s0001.xlsx, XLSX file, 0.02 MB [file spectrum.02358-22-s0001.xlsx]

## Sheet: Sheet1
Table S1 The bacterial host range of phage pKp11 and pKp383
Sample name	Species	ST	Ability of lysing phage pKp11	Ability of lysing phage pKp383	Source	Accession number
C10	Klebsiella pneumoniae	11	+	-	Pneumoniae patient	JAJOTR000000000
C1	Klebsiella pneumoniae	11	+	-	Pneumoniae patient	JAJOTQ000000000
C2	Klebsiella pneumoniae	11	+	-	Pneumoniae patient	JAJOTW000000000
C30	Klebsiella pneumoniae	11	+	-	Pneumoniae patient	JAJOUC000000000
C34	Klebsiella pneumoniae	11	+	-	Pneumoniae patient	JAJOUG000000000
C37	Klebsiella pneumoniae	11	+	-	Pneumoniae patient	JAJOUJ000000000
10430	Klebsiella pneumoniae	23	+	+	Pyogenic liver abscess patient	JAJOPT000000000
12333	Klebsiella pneumoniae	23	+	+	Pyogenic liver abscess patient	JAJOQN000000000
DT189	Klebsiella pneumoniae	23	-	+	Pyogenic liver abscess patient	JAJOVT000000000
QD22	Klebsiella pneumoniae	23	+	+	Pyogenic liver abscess patient	JAJOXE000000000
SY1	Klebsiella pneumoniae	23	+	+	Pneumoniae patient	JAJOYE000000000
SY7	Klebsiella pneumoniae	23	+	+	Pneumoniae patient	JAJOYK000000000
11796	Klebsiella pneumoniae	23	+	-	Pyogenic liver abscess patient	JAJOQG000000000
QD69	Klebsiella pneumoniae	25	+	+	Pyogenic liver abscess patient	JAJOXQ000000000
12268	Klebsiella pneumoniae	65	+	+	Pyogenic liver abscess patient	JAJOQK000000000
QD79	Klebsiella pneumoniae	65	-	+	Pyogenic liver abscess patient	JAJOYA000000000
10836	Klebsiella pneumoniae	86	+	+	Pyogenic liver abscess patient	JAJOPY000000000
11300	Klebsiella pneumoniae	86	+	+	Pyogenic liver abscess patient	JAJOQA000000000
QD70	Klebsiella pneumoniae	86	+	+	Pyogenic liver abscess patient	JAJOXR000000000
15970	Klebsiella pneumoniae	218	-	+	Pyogenic liver abscess patient	JAJOSH000000000
DT393	Klebsiella pneumoniae	218	+	-	Pyogenic liver abscess patient	JAJOWC000000000
16205	Klebsiella pneumoniae	367	+	-	Pyogenic liver abscess patient	JAJOSM000000000
DT115	Klebsiella pneumoniae	375	+	+	Pyogenic liver abscess patient	JAJOVO000000000
QD72	Klebsiella pneumoniae	375	+	+	Pyogenic liver abscess patient	JAJOXT000000000
SY09	Klebsiella pneumoniae	375	+	+	Pneumoniae patient	JAJOYM000000000
C6	Klebsiella pneumoniae	383	-	+	Pneumoniae patient	JAJOVD000000000
C19	Klebsiella pneumoniae	383	-	+	Pneumoniae patient	JAJOTV000000000
JK19	Klebsiella pneumoniae	383	-	+	Pneumoniae patient	JAJOXA000000000
JK20	Klebsiella pneumoniae	383	-	+	Pneumoniae patient	JAJOXB000000000
C17	Klebsiella pneumoniae	399	+	-	Pneumoniae patient	JAJOTU000000000
DT365	Klebsiella pneumoniae	412	-	+	Pyogenic liver abscess patient	JAJOWA000000000
16117	Klebsiella pneumoniae	412	+	-	Pyogenic liver abscess patient	JAJOSJ000000000
SY11	Klebsiella pneumoniae	412	+	-	Pneumoniae patient	JAJOYO000000000
SY02	Klebsiella pneumoniae	412	+	-	Pneumoniae patient	JAJOYF000000000
SY04	Klebsiella pneumoniae	412	+	-	Pneumoniae patient	JAJOYH000000000
14896	Klebsiella pneumoniae	700	+	-	Pyogenic liver abscess patient	JAJORR000000000
QD53	Klebsiella pneumoniae	700	+	-	Pyogenic liver abscess patient	JAJOXM000000000
QD78	Klebsiella pneumoniae	700	+	-	Pyogenic liver abscess patient	JAJOXZ000000000
PA14	Pseudomonas aeruginosa	-	-	-	Reference strain	GCA_900005845.1
EC1	Escherichia coli	-	-	-	Clinical isolate	-
ATCC 25416	Burkholderia cepacia	-	-	-	Reference strain	GCA_006094315.1

## Sheet: Sheet2
Table S2 The putative open reading frames of phage pKp11
ORF	Genome start	Genome stop	Top BLAST hit	Nucleotide length(bp)	E-value
1	288	1883	PHAGE_Klebsi_KP34_NC_013649: head-tail connector protein; PP_00001; phage(gi294661422)	1596	0
2	1893	2156	PHAGE_Klebsi_phiKpS2_NC_047857: hypothetical protein; PP_00002; phage(gi100035)	264	1.23E-52
3	2153	2593	PHAGE_Klebsi_vB_KpnP_KpV71_NC_031246: holin; PP_00003; phage(gi100034)	441	2.18E-104
4	2619	5087	PHAGE_Klebsi_vB_KpnP_KpV41_NC_028670: putative DNA-dependent RNA polymerase; PP_00004; phage(gi966198946)	2469	0
5	5126	5242	PHAGE_Klebsi_vB_KpnP_KpV41_NC_028670: hypothetical protein; PP_00005; phage(gi966198945)	117	1.21e-20
6	5229	5690	PHAGE_Klebsi_vB_KpnP_KpV41_NC_028670: hypothetical protein; PP_00006; phage(gi966198944)	462	2.81e-68
7	5687	6109	PHAGE_Klebsi_F19_NC_023567: putative DNA endonuclease VII; PP_00007; phage(gi589890517)	423	3.02e-98
8	6260	7228	PHAGE_Klebsi_vB_KpnP_KpV41_NC_028670: putative 5'-3' exonuclease; PP_00008; phage(gi966198941)	969	0
9	7228	7386	PHAGE_Klebsi_phiKpS2_NC_047857: hypothetical protein; PP_00009; phage(gi100025)	159	3.86e-29
10	7389	7586	PHAGE_Klebsi_vB_KpnP_KpV41_NC_028670: hypothetical protein; PP_00010; phage(gi966198939)	198	1.22e-40
11	7589	7960	PHAGE_Klebsi_vB_KpnP_KpV41_NC_028670: hypothetical protein; PP_00011; phage(gi966198938)	372	4.91e-80
12	7960	8238	PHAGE_Klebsi_vB_KpnP_KpV41_NC_028670: hypothetical protein; PP_00012; phage(gi966198937)	279	1.09e-59
13	8229	8495	PHAGE_Klebsi_vB_KpnP_KpV41_NC_028670: hypothetical protein; PP_00013; phage(gi966198936)	267	1.75e-51
14	8548	9381	PHAGE_Klebsi_vB_KpnP_SU552A_NC_028870: large tegument protein; PP_00014; phage(gi971750751)	834	0
15	9433	9594	PHAGE_Klebsi_vB_KpnP_KpV41_NC_028670: hypothetical protein; PP_00015; phage(gi966198934)	162	2.46e-27
16	9614	10657	PHAGE_Klebsi_phiKpS2_NC_047857: hypothetical protein; PP_00016; phage(gi100019)	1044	0
17	10819	11040	PHAGE_Klebsi_vB_KpnP_KpV41_NC_028670: hypothetical protein; PP_00017; phage(gi966198933)	222	2.21e-46
18	11037	13058	PHAGE_Klebsi_vB_KpnP_KpV41_NC_028670: putative DNA polymerase; PP_00018; phage(gi966198932)	2022	0
19	13433	13873	PHAGE_Pectob_PP90_NC_031096: hypothetical protein; PP_00019; phage(gi100020)	441	1.41e-50
20	13930	15210	PHAGE_Klebsi_vB_KpnP_SU552A_NC_028870: putative DNA helicase; PP_00020; phage(gi971750745)	1281	0
21	15191	15991	PHAGE_Klebsi_vB_KpnP_KpV475_NC_031025: hypothetical protein; PP_00021; phage(gi100013)	801	0
22	15995	16120	PHAGE_Klebsi_vB_KpnP_KpV41_NC_028670: hypothetical protein; PP_00022; phage(gi966198926)	126	1.32e-05
23	16150	16626	PHAGE_Klebsi_vB_KpnP_KpV475_NC_031025: hypothetical protein; PP_00023; phage(gi100012)	477	1.84e-84
24	16629	17675	PHAGE_Klebsi_F19_NC_023567: putative peptidase; PP_00024; phage(gi589890500)	1047	0
25	17675	19507	PHAGE_Klebsi_vB_KpnP_KpV41_NC_028670: hypothetical protein; PP_00025; phage(gi966198923)	1833	0
26	19930	20115	PHAGE_Klebsi_vB_KpnP_KpV41_NC_028670: hypothetical protein; PP_00026; phage(gi966198920)	186	1.79e-37
27	2011	20351	PHAGE_Klebsi_vB_KpnP_KpV41_NC_028670: hypothetical protein; PP_00027; phage(gi966198919)	18341	5.96e-51
28	20363	20626	PHAGE_Klebsi_vB_KpnP_KpV41_NC_028670: hypothetical protein; PP_00028; phage(gi966198918)	264	4.17e-57
29	20619	20798	PHAGE_Klebsi_vB_KpnP_KpV41_NC_028670: hypothetical protein; PP_00029; phage(gi966198914)	180	2.26e-37
30	20902	21033	PHAGE_Klebsi_vB_KpnP_KpV41_NC_028670: hypothetical protein; PP_00030; phage(gi966198917)	132	9.57e-25
31	21030	21605	PHAGE_Klebsi_F19_NC_023567: hypothetical protein; PP_00031; phage(gi589890493)	576	1.25e-134
32	21677	21874	PHAGE_Klebsi_vB_KpnP_KpV41_NC_028670: hypothetical protein; PP_00032; phage(gi966198915)	198	2.24e-28
33	23309	25264	PHAGE_Klebsi_vB_KpnP_KpV41_NC_028670: hypothetical protein; PP_00033; phage(gi966198967)	1956	0
34	25265	25828	PHAGE_Klebsi_NTUH_K2044_K1_1_NC_025418: putative endolysin; PP_00034; phage(gi725949138)	564	3.44e-134
35	25857	26108	PHAGE_Klebsi_vB_KpnP_KpV74_NC_047811: minor tail protein; PP_00035; phage(gi100055)	252	1.22e-53
36	26101	26505	PHAGE_Klebsi_vB_KpnP_KpV41_NC_028670: hypothetical protein; PP_00036; phage(gi966198964)	405	2.66e-89
37	26505	26687	PHAGE_Klebsi_KPV811_NC_047787: hypothetical protein; PP_00037; phage(gi100006)	183	3.24e-30
38	26699	27073	PHAGE_Klebsi_phiBO1E_NC_047748: tail tip protein; PP_00038; phage(gi100054)	375	2.86e-82
39	27073	28896	PHAGE_Klebsi_vB_KpnP_KpV41_NC_028670: putative DNA maturase B; PP_00039; phage(gi966198961)	1824	0
40	28929	29231	PHAGE_Klebsi_phiKpS2_NC_047857: HNH endonuclease; PP_00040; phage(gi100046)	303	5.16e-64
41	29231	29518	PHAGE_Klebsi_vB_KpnP_KpV41_NC_028670: hypothetical protein; PP_00041; phage(gi966198959)	288	8.12e-60
42	29532	32108	PHAGE_Klebsi_vB_KpnP_KpV41_NC_028670: putative tail fiber protein; PP_00042; phage(gi966198958)	2577	0
43	32110	35808	PHAGE_Klebsi_vB_KpnP_KpV41_NC_028670: putative internal core protein; PP_00043; phage(gi966198957)	3699	0
44	35859	38543	PHAGE_Klebsi_vB_KpnP_KpV41_NC_028670: hypothetical protein; PP_00044; phage(gi966198955)	2685	0
45	38561	39148	PHAGE_Klebsi_F19_NC_023567: putative internal virion protein B; PP_00045; phage(gi589890532)	588	3.59e-134
46	39150	41510	PHAGE_Klebsi_vB_KpnP_KpV41_NC_028670: putative tail tubular protein B; PP_00046; phage(gi966198954)	2361	0
47	41520	42080	PHAGE_Klebsi_vB_KpnP_SU552A_NC_028870: tail tubular protein A; PP_00047; phage(gi971750756)	561	1.62e-134
48	42166	42348	PHAGE_Klebsi_phiBO1E_NC_047748: putative transcriptional regulator; PP_00048; phage(gi100045)	183	1.06e-32
49	42339	43379	PHAGE_Klebsi_vB_KpnP_KpV41_NC_028670: putative capsid protein; PP_00049; phage(gi966198951)	1041	0

## Sheet: Sheet3
Table S3 The putative open reading frames of phage pKp383
ORF	Genome start	Genome stop	Top BLAST hit	Nucleotide length(bp)	E-value
1	273	1724	PHAGE_Klebsi_JD001_NC_020204: tape measure protein; PP_00001; phage(gi448245107)	1452	0
2	1727	3151	PHAGE_Klebsi_JD001_NC_020204: hypothetical protein; PP_00002; phage(gi448245106)	1425	0
3	3148	3798	PHAGE_Klebsi_JD001_NC_020204: hypothetical protein; PP_00003; phage(gi448245105)	651	3.55e-153
4	4086	4760	PHAGE_Klebsi_JD001_NC_020204: hypothetical protein; PP_00004; phage(gi448245172)	675	1.74e-164
5	4760	5107	PHAGE_Klebsi_JD001_NC_020204: hypothetical protein; PP_00005; phage(gi448245171)	348	1.09e-76
6	5100	6308	PHAGE_Klebsi_JD001_NC_020204: hypothetical protein; PP_00006; phage(gi448245170)	1209	0
7	6305	9046	PHAGE_Proteu_Mydo_NC_048741: hypothetical protein; PP_00007; phage(gi100474)	2742	1.03e-67
8	9337	10050	PHAGE_Klebsi_JD001_NC_020204: hypothetical protein; PP_00008; phage(gi448245167)	714	4.9e-152
9	10054	10947	PHAGE_Klebsi_JD001_NC_020204: putative tail-fiber protein; PP_00009; phage(gi448245166)	894	1.48e-54
10	10942	11178	PHAGE_Klebsi_JD001_NC_020204: hypothetical protein; PP_00010; phage(gi448245165)	237	2.24e-46
11	11175	11492	PHAGE_Klebsi_JD001_NC_020204: hypothetical protein; PP_00011; phage(gi448245164)	318	2.45e-54
12	11489	12046	PHAGE_Klebsi_JD001_NC_020204: hypothetical protein; PP_00012; phage(gi448245163)	558	1.44e-134
13	12278	12610	PHAGE_Klebsi_JD001_NC_020204: hypothetical protein; PP_00013; phage(gi448245162)	333	5.67e-73
14	12579	12698	hypothetical; PP_00014	120	0
15	12691	12906	PHAGE_Klebsi_JD001_NC_020204: hypothetical protein; PP_00015; phage(gi448245161)	216	1.63e-31
16	12922	13506	PHAGE_Klebsi_JD001_NC_020204: putative DNA polymerase; PP_00016; phage(gi448245160)	585	3.15e-125
17	13496	14326	PHAGE_Klebsi_vB_KpnM_KpV79_NC_042041: tail tip protein; PP_00017; phage(gi100054)	831	0
18	14329	15852	PHAGE_Klebsi_JD001_NC_020204: putative DNA polymerase; PP_00018; phage(gi448245158)	1524	0
19	15900	16025	PHAGE_Klebsi_JD001_NC_020204: hypothetical protein; PP_00019; phage(gi448245156)	126	2.1e-18
20	16074	16886	PHAGE_Klebsi_JD001_NC_020204: hypothetical protein; PP_00020; phage(gi448245155)	813	3.02e-175
21	16973	18097	PHAGE_Klebsi_JD001_NC_020204: hypothetical protein; PP_00021; phage(gi448245154)	1125	0
22	18103	18948	PHAGE_Klebsi_JD001_NC_020204: hypothetical protein; PP_00022; phage(gi448245152)	846	2.73e-137
23	19089	19316	PHAGE_Klebsi_vB_KpnM_KpV52_NC_041900: hypothetical protein; PP_00023; phage(gi100060)	228	8.62e-51
24	19313	19483	PHAGE_Klebsi_vB_KpnM_KpV52_NC_041900: hypothetical protein; PP_00024; phage(gi100061)	171	8.68e-34
25	19542	22217	PHAGE_Klebsi_JD001_NC_020204: putative helicase; PP_00025; phage(gi448245151)	2676	0
26	22214	22774	PHAGE_Cronob_vB_CsaM_GAP32_NC_019401: HNH endonuclease; PP_00026; phage(gi414087418)	561	2.18e-31
27	22805	22999	hypothetical; PP_00027	195	0
28	22996	23469	PHAGE_Klebsi_JD001_NC_020204: hypothetical protein; PP_00028; phage(gi448245150)	474	6.36e-100
29	26532	23810	PHAGE_Klebsi_JD001_NC_020204: putative TetR transcriptional regulator; PP_00029; phage(gi448245148)	-2721	7.43e-55
30	23904	26174	PHAGE_Klebsi_JD001_NC_020204: hypothetical protein; PP_00030; phage(gi448245147)	2271	0
31	26271	26444	PHAGE_Klebsi_JD001_NC_020204: HAD superfamily hydrolase; PP_00031; phage(gi448245146)	174	2.14e-30
32	26459	26617	PHAGE_Klebsi_vB_KpnM_KpV52_NC_041900: terminase small subunit; PP_00032; phage(gi100071)	159	2.62e-30
33	26620	26916	PHAGE_Klebsi_JD001_NC_020204: hypothetical protein; PP_00033; phage(gi448245142)	297	5.31e-53
34	26916	28058	PHAGE_Klebsi_JD001_NC_020204: hypothetical protein; PP_00034; phage(gi448245141)	1143	0
35	28109	28348	hypothetical; PP_00035	240	0
36	28350	28844	PHAGE_Klebsi_JD001_NC_020204: hypothetical protein; PP_00037; phage(gi448245139)	495	1.07e-28
37	28854	28967	hypothetical; PP_00036	114	0
38	29343	29555	hypothetical; PP_00038	213	0
39	29557	30012	PHAGE_Klebsi_JD001_NC_020204: phage small subunit terminase; PP_00039; phage(gi448245138)	456	2e-83
40	30002	31450	PHAGE_Klebsi_JD001_NC_020204: TerL; PP_00040; phage(gi448245137)	1449	0
41	31453	32847	PHAGE_Klebsi_JD001_NC_020204: hypothetical protein; PP_00041; phage(gi448245136)	1395	0
42	32861	33115	PHAGE_Klebsi_vB_KpnS_Domnhall_NC_049835: tail length tape-measure protein; PP_00042; phage(gi100057)	255	1.55e-25
43	33222	33398	PHAGE_Klebsi_JD001_NC_020204: hypothetical protein; PP_00043; phage(gi448245134)	177	2.47e-17
44	33456	34220	PHAGE_Klebsi_JD001_NC_020204: hypothetical protein; PP_00044; phage(gi448245133)	765	2.44e-171
45	34272	34469	PHAGE_Klebsi_JD001_NC_020204: outer membrane adhesin like protein; PP_00045; phage(gi448245131)	198	2.22e-34
46	34466	34618	PHAGE_Klebsi_JD001_NC_020204: putative glycosyl transferase; PP_00046; phage(gi448245130)	153	1.99e-18
47	34686	34880	PHAGE_Entero_ST104_NC_005841: ORF8; PP_00047; phage(gi46358656)	195	1.09e-33
48	34864	35058	PHAGE_Klebsi_vB_KpnM_KpV79_NC_042041: hypothetical protein; PP_00048; phage(gi100010)	195	4.13e-36
49	35061	35189	PHAGE_Klebsi_JD001_NC_020204: hypothetical protein; PP_00049; phage(gi448245129)	129	1.64e-20
50	35186	35659	PHAGE_Klebsi_JD001_NC_020204: hypothetical protein; PP_00050; phage(gi448245127)	474	9.71e-51
51	35736	36830	PHAGE_Klebsi_JD001_NC_020204: hypothetical protein; PP_00051; phage(gi448245126)	1095	0
52	36842	37330	PHAGE_Klebsi_JD001_NC_020204: hypothetical protein; PP_00052; phage(gi448245125)	489	4.33e-99
53	37333	38379	PHAGE_Klebsi_JD001_NC_020204: hypothetical protein; PP_00053; phage(gi448245124)	1047	0
54	38483	38800	PHAGE_Klebsi_JD001_NC_020204: hypothetical protein; PP_00054; phage(gi448245123)	318	2.71e-47
55	38821	39240	PHAGE_Klebsi_JD001_NC_020204: hypothetical protein; PP_00055; phage(gi448245120)	420	5.84e-65
56	39229	40143	PHAGE_Salmon_64795_sal3_NC_031918: hypothetical protein; PP_00056; phage(gi100005)	915	7.77e-37
57	40307	40936	PHAGE_Klebsi_JD001_NC_020204: hypothetical protein; PP_00057; phage(gi448245119)	630	2.88e-107
58	40961	41092	PHAGE_Klebsi_JD001_NC_020204: putative iron-only hydrogenase system regulator; PP_00058; phage(gi448245118)	132	1.7e-20
59	42043	42546	PHAGE_Klebsi_JD001_NC_020204: hypothetical protein; PP_00059; phage(gi448245116)	504	2.48e-111
60	42543	42896	PHAGE_Klebsi_JD001_NC_020204: hypothetical protein; PP_00060; phage(gi448245115)	354	5.09e-76
61	42883	43464	PHAGE_Klebsi_JD001_NC_020204: hypothetical protein; PP_00061; phage(gi448245114)	582	6.32e-119
62	43505	44641	PHAGE_Klebsi_JD001_NC_020204: hypothetical protein; PP_00062; phage(gi448245113)	1137	0
63	44655	45071	PHAGE_Klebsi_JD001_NC_020204: hypothetical protein; PP_00063; phage(gi448245111)	417	2.45e-90
64	45110	45661	PHAGE_Klebsi_vB_KpnM_KpV79_NC_042041: u-spanin; PP_00064; phage(gi100032)	552	3.72e-119
65	45921	46169	PHAGE_Klebsi_JD001_NC_020204: hypothetical protein; PP_00065; phage(gi448245110)	249	2.67e-09
66	46197	46895	PHAGE_Salmon_BPS11Q3_NC_031925: minor tail protein; PP_00066; phage(gi100056)	699	2.38e-81
67	46890	47080	PHAGE_Escher_vB_EcoS_CEB_EC3a_NC_047812: DNA adenine methyltransferase; PP_00067; phage(gi100041)	191	7.78e-12
68	47165	47347	hypothetical; PP_00068	183	0
69	47412	48128	PHAGE_Klebsi_vB_KpnM_KpV52_NC_041900: hypothetical protein; PP_00069; phage(gi100030)	717	1.93e-131
70	48253	48627	PHAGE_Klebsi_JD001_NC_020204: hypothetical protein; PP_00070; phage(gi448245109)	375	1.86e-64
